# Supplementary material for: A Real-World Study of the Association between a Brief Group Psychoeducation and the Course of Bipolar Disorder
Source: Int J Environ Res Public Health. 2021 May 10;18(9):5019. doi: 10.3390/ijerph18095019 (PMC8126006; doi:10.3390/ijerph18095019)
Supplement: Supplementary file 1 [file ijerph-18-05019-s001.zip]

Archive with 1 entries (1 files):
- ijerph-1179801-supplementary.pdf
